# Supplementary material for: The Iconic Atlantic Goliath Grouper (Epinephelus itajara): A Comprehensive Assessment of Health Indices in the Southeastern United States Population
Source: Front Vet Sci. 2020 Sep 25;7:635. doi: 10.3389/fvets.2020.00635 (PMC7546827; doi:10.3389/fvets.2020.00635)
Supplement: Supplementary file 4 [file Table_4.xlsx]

## Sheet: Sheet1
Supplemental Table 4. Table showing post-hoc Tukey HSD and GLM pairwise significant (p < 0.05) biochemistry analytes, plasma protein electrophoresis fractions, vitellogenin, and immune system and oxidative stress analytes for female and male Atlantic Goliath Grouper (Epinephelus itajara) across sample collection months (May, July, August, September, October). For females, there was only one sampl…
Female
Analyte	transformation	test	Aug-Sep	May-Sep	Jul-Sep	Oct-Sep	May-Aug	Jul-Aug	Oct-Aug	Jul-May	Oct-May
Alkaline phosphatase (U/L)	log	aov	naug= 6, nsep=9, +0.46[95CI +08.5e-4, +0.92], p=0.049	nmay= 14, nsep=9, +0.65[95CI +0.28, +1.02], p=2.44e-4	njul= 8, nsep=9, +0.69[95CI +0.26, +1.11], p=5.97e-4	NA	naug= 6, nmay=14, +0.19[95CI -0.24, +0.61], p=0.63	naug= 6, njul=8, +0.23[95CI -0.24, +0.70], p=0.56	NA	nmay= 14, njul=8, +0.04[95CI -0.35, +0.43], p=0.99	NA
Aspartate aminotransferase (U/L)	log	aov	naug= 6, nsep=9, -0.38[95CI -0.28, +1.03], p=0.42	nmay= 14, nsep=9, +0.15[95CI -0.38, +0.69], p=0.87	njul= 8, nsep=9, +0.42[95CI -0.19, +1.02], p=0.27	NA	naug= 6, nmay=14, +0.53[95CI -0.08, +1.14], p=0.11	naug= 6, njul=8, +0.79[95CI +0.12, +1.47], p=0.02	NA	nmay= 14, njul=8, +0.27[95CI -0.29, +0.82], p=0.57	NA
Blood urea nitrogen (mg/dL)	log	aov	naug= 6, nsep=9, -0.38[95CI -0.25, +1.01], p=0.37	nmay= 14, nsep=9, +0.52[95CI +0.01, +1.03], p=0.04	njul= 8, nsep=9, -0.32[95CI -0.26, +0.90], p=0.46	NA	naug= 6, nmay=14, +0.90[95CI +0.32, +1.48], p=1.06e-3	naug= 6, njul=8, +0.06[95CI -0.58, +0.70], p=0.99	NA	nmay= 14, njul=8, -0.84[95CI +0.31, +1.37], p=7.71e-4	NA
Cholesterol (mg/dL)	log	aov	naug= 6, nsep=9, +0.14[95CI -31, +0.59], p=0.83	nmay= 14, nsep=9, +0.44[95CI +0.08, +0.80], p=0.01	njul= 8, nsep=9, +0.83[95CI +0.42, +1.24], p=2.60e-5	NA	naug= 6, nmay=14, +0.30[95CI -0.11, +0.71], p=0.22	naug= 6, njul=8, +0.69[95CI +0.23, +1.15], p=1.39e-3	NA	nmay= 14, njul=8, +0.39[95CI +0.02, +0.76], p=0.04	NA
Creatinine (mg/dL)	log	aov	naug= 6, nsep=9, -0.55[95CI -0.17, +1.27], p=0.18	nmay= 14, nsep=9, +0.28[95CI -0.30, +0.86], p=0.57	njul= 8, nsep=9, -0.34[95CI -0.32, +1.00], p=0.52	NA	naug= 6, nmay=14, +0.83[95CI +0.17, +1.50], p=9.48e-3	naug= 6, njul=8, +0.21[95CI -0.52, +0.95], p=0.86	NA	nmay= 14, njul=8, -0.62[95CI +0.02, +1.23], p=0.04	NA
Iron (μg/dL)	none	aov	naug= 6, nsep=9, -46.56[95CI -16.00, +109.11], p=0.20	nmay= 14, nsep=9, +54.25[95CI +3.54, +104.96], p=0.03	njul= 8, nsep=9, -22.01[95CI -35.66, +79.69], p=0.73	NA	naug= 6, nmay=14, +100.81[95CI +42.89, +158.73], p=2.44e-4	naug= 6, njul=8, +24.54[95CI -39.56, +88.64], p=0.73	NA	nmay= 14, njul=8, -76.27[95CI +23.66, +128.87], p=2.27e-3	NA
Lipase (U/L)	none	aov	naug= 6, nsep=9, +61.78[95CI -71.53, +195.09], p=0.60	nmay= 14, nsep=9, +95.71[95CI -12.36, +203.78], p=0.10	njul= 8, nsep=9, +132.78[95CI +9.87, +255.69], p=0.03	NA	naug= 6, nmay=14, +33.93[95CI -89.49, +157.35], p=0.88	naug= 6, njul=8, +71.00[95CI -65.60, +207.60], p=0.50	NA	nmay= 14, njul=8, +37.07[95CI -75.03, +149.18], p=0.81	NA
lysozyme (μg/ml)	log	aov	naug= 1, nsep=11, -0.55[95CI -0.02, +1.13], p=0.06	nmay= 19, nsep=11, -0.81[95CI +0.60, +1.01], p<0.0001	NA	NA	naug= 1, nmay=19, -0.25[95CI -0.31, +0.82], p=0.52	NA	NA	NA	NA
Potassium (mmol/L)	none	aov	naug= 6, nsep=9, -2.01[95CI +1.04, +3.00], p=1.66e-5	nmay= 14, nsep=9, +0.17[95CI -0.61, +0.96], p=0.93	njul= 8, nsep=9, -0.97[95CI +0.08, +1.86], p=0.03	NA	naug= 6, nmay=14, +2.19[95CI +1.29, +3.08], p=1.00e-6	naug= 6, njul=8, +1.04[95CI +0.05, +2.03], p=0.04	NA	nmay= 14, njul=8, -1.15[95CI +0.34, +1.96], p=2.98e-3	NA
superoxide dismutase (U/ml)	log	aov	naug= 8, nsep=14, -1.75[95CI +0.74, +2.76], p=2.05e-4	nmay= 15, nsep=14, -0.42[95CI -0.43, +1.27], p=0.55	njul= 8, nsep=14, -1.83[95CI +0.81, +2.84], p=1.11e-4	NA	naug= 8, nmay=15, +1.33[95CI +0.33, +2.33], p=5.05e-3	naug= 8, njul=8, -0.07[95CI -1.07, +1.22], p=1.00	NA	nmay= 15, njul=8, -1.40[95CI +0.40, +2.40], p=2.90e-3	NA
Triglycerides (mg/dL)	sqrt	aov	naug= 6, nsep=9, +1.68[95CI -2.59, +5.95], p=0.71	nmay= 14, nsep=9, -4.58[95CI +1.12, +8.04], p=5.76e-3	njul= 8, nsep=9, -4.37[95CI +0.43, +8.30], p=0.02	NA	naug= 6, nmay=14, -6.25[95CI +2.30, +10.21], p=8.30e-4	naug= 6, njul=8, -6.05[95CI +1.67, +10.42], p=3.73e-3	NA	nmay= 14, njul=8, +0.21[95CI -3.39, +3.80], p=1.0	NA
Uric acid (mg/dL)	log	aov	naug= 6, nsep=9, +0.51[95CI -0.07, +1.08], p=0.10	nmay= 14, nsep=9, +0.19[95CI -0.27, +0.66], p=0.67	njul= 8, nsep=9, +1.26[95CI +0.73, +1.79], p=1.60e-6	NA	naug= 6, nmay=14, -0.31[95CI -0.22, +0.84], p=0.40	naug= 6, njul=8, +0.75[95CI +0.16, +1.34], p=8.10e-3	NA	nmay= 14, njul=8, +1.06[95CI +0.58, +1.55], p=6.30e-6	NA
Protein fraction 1	none	aov	naug= 6, nsep=9, +0.37[95CI -0.03, +0.77], p=0.07	nmay= 15, nsep=9, -0.13[95CI -0.18, +0.45], p=0.67	njul= 8, nsep=9, +0.31[95CI -0.06, +0.67], p=0.13	NA	naug= 6, nmay=15, -0.51[95CI +0.14, +0.87], p=3.61e-3	naug= 6, njul=8, -0.07[95CI -0.34, +0.47], p=0.97	NA	nmay= 15, njul=8, +0.44[95CI +0.11, +0.77], p=5.33e-3	NA
Protein fraction 3	log	aov	naug= 6, nsep=9, -0.08[95CI -0.26, +0.41], p=0.93	nmay= 15, nsep=9, +0.47[95CI +0.20, +0.73], p=2.20e-4	njul= 8, nsep=9, +0.19[95CI -0.11, +0.50], p=0.34	NA	naug= 6, nmay=15, +0.24[95CI +0.85, +0.82], p=0.1.83e-4	naug= 6, njul=8, +0.27[95CI -0.07, +0.61], p=0.17	NA	nmay= 15, njul=8, -0.27[95CI -3.39e-3, +0.55], p=0.05	NA
Protein fraction 4	log	aov	naug= 6, nsep=9, +0.41[95CI +0.01, +0.81], p=0.04	nmay= 15, nsep=9, +0.26[95CI -0.06, +0.58], p=0.14	njul= 8, nsep=9, +0.32[95CI -0.04, +0.69], p=0.10	NA	naug= 6, nmay=14, -0.15[95CI -0.22, +0.52], p=0.70	naug= 6, njul=8, -0.09[95CI -0.32, +0.50], p=0.94	NA	nmay= 15, njul=8, +0.06[95CI -0.27, +0.39], p=0.96	NA
Protein fraction 6	none	aov	naug= 6, nsep=9, +0.03[95CI -0.23, +0.28], p=0.99	nmay= 15, nsep=9, +0.11[95CI -0.09, +0.32], p=0.46	njul= 8, nsep=9, -0.19[95CI -0.04, +0.43], p=0.14	NA	naug= 6, nmay=15, +0.08[95CI -0.15, +0.32], p=0.77	naug= 6, njul=8, -0.22[95CI -0.04, +0.48], p=0.12	NA	nmay= 15, njul=8, -0.31[95CI +0.09, +0.52], p=2.4e-3	NA
vitellogenin (ng/ml)	none	aov	naug= 7, nsep=2, -225.41[95CI -212.01, +662.82], p=0.47	nmay= 2, nsep=2, -568.65[95CI +23.09, +1114.20], p=0.04	njul= 8, nsep=2, -521.39[95CI +90.10, +952.69], p=0.02	NA	naug= 7, nmay=2, -343.24[95CI -94.18, +780.65], p=0.15	naug= 7, njul=8, -295.98[95CI +13.63, +578.33], p=0.04	NA	nmay= 2, njul=8, +47.25[95CI -384.04, +478.55], p=0.99	NA
glutathione peroxidase (nmol/min/ml)	none	glm	naug= 7, nsep=2, Z=-0.77, -107.70, p=0.85	NA	NA	NA	naug= 7, nmay=4, Z=2.72, +297.26, p=0.02	naug= 7, njul=8, Z=4.19, +31.11, p=0.99	NA	NA	NA
Male
Blood urea nitrogen (mg/dL)	none	aov	naug= 3, nsep=11, -1.42[95CI -3.07, +5.91], p=0.82	nmay= 11, nsep=11, +0.09[95CI -2.85, +3.03], p=1.00		noct= 9, nsep=11, +3.69[95CI +0.59, +6.78], p=0.01	naug= 3, nmay=11, +1.52[95CI -2.97, +6.00], p=0.80		noct= 9, naug=3, +5.11[95CI +0.52, +9.71], p=0.02		noct= 9, nmay=11, +3.60[95CI +0.50, +6.69], p=0.02
Calcium (mg/dL)	log	aov	naug= 3, nsep=11, +0.10[95CI -0.16, +0.37], p=0.72	nmay= 11, nsep=11, +0.20[95CI +0.03, +0.37], p=0.02		noct= 9, nsep=11, +0.14[95CI -0.04, +0.32], p=0.17	naug= 3, nmay=11, +0.10[95CI -0.17, +0.36], p=0.76		noct= 9, naug=3, +0.04[95CI -0.23, +0.31], p=0.98		noct= 9, nmay=11, -0.06[95CI -0.13, +0.24], p=0.84
Cholesterol (mg/dL)	none	aov	naug= 3, nsep=11, +62.39[95CI -3.02, +127.81], p=0.07	nmay= 11, nsep=11, +48.18[95CI +5.36, +91.00], p=0.02		noct= 9, nsep=11, +29.28[95CI -15.86, +74.42], p=0.31	naug= 3, nmay=11, -14.21[95CI -51.20, +79.62], p=0.93		noct= 9, naug=3, -33.11[95CI -33.84, +100.06], p=0.54		noct= 9, nmay=11, -18.90[95CI -26.24, +64.04], p=0.67
Creatinine (mg/dL)	log	aov	naug= 3, nsep=11, +0.22[95CI -0.51, +0.95], p=0.84	nmay= 11, nsep=11, +0.18[95CI -0.30, +0.65], p=0.75		noct= 9, nsep=11, +0.74[95CI +0.24, +1.25], p=2.11e-3	naug= 3, nmay=11, -0.05[95CI -0.69, +0.78], p=1.00		noct= 9, naug=3, +0.52[95CI -0.23, +1.27], p=0.25		noct= 9, nmay=13, +0.57[95CI +0.06, +1.07], p=0.02
lysozyme (μg/ml)	log	aov	naug= 5, nsep=11, -0.83[95CI +0.55, +1.10], p<0.00001	nmay= 14, nsep=11, -0.73[95CI +0.52, +0.93], p<0.00001		noct= 11, nsep=11, -0.75[95CI +0.53, +0.96], p<0.00001	naug= 5, nmay=14, +0.10[95CI -0.16, +0.36], p=0.74		noct= 11, naug=5, +0.08[95CI -0.19, +0.35], p=0.86		noct= 11, nmay=14, -0.02[95CI -0.18, +0.23], p=0.99
Uric acid (mg/dL)	log	aov	naug= 3, nsep=11, +0.56[95CI -0.09, +1.20], p=0.11	nmay= 11, nsep=11, -0.13[95CI -0.29, +0.55], p=0.84		noct= 9, nsep=11, +0.14[95CI -0.31, +0.58], p=0.84	naug= 3, nmay=11, -0.69[95CI +0.04, +1.33], p=0.03		noct= 9, naug=3, -0.42[95CI -0.24, +1.08], p=0.32		noct= 9, nmay=11, +0.27[95CI -0.18, +0.71], p=0.38
Protein fraction 3	log	aov	naug= 3, nsep=11, +0.37[95CI -0.14, +0.88], p=0.23	nmay= 13, nsep=11, +0.63[95CI +0.31, +0.95], p=4.51e-5		noct= 9, nsep=11, +0.37[95CI +0.01, +0.72], p=0.04	naug= 3, nmay=13, +0.26[95CI -0.24, +0.76], p=0.50		noct= 9, naug=3, -1.3e-3[95CI -0.52, +0.52], p=0.99		noct= 9, nmay=13, -0.26[95CI -0.08, +0.60], p=0.18
Albumin:Globulin	none	aov	naug= 3, nsep=11, -0.12[95CI -0.06, +0.30], p=0.29	nmay= 13, nsep=11, -0.09[95CI -0.02, +0.20], p=0.17		noct= 9, nsep=11, -0.16[95CI +0.04, +0.29], p=5.89e-3	naug= 3, nmay=13, +0.03[95CI -0.15, +0.21], p=0.96		noct= 9, naug=3, -0.04[95CI -0.14, +0.23], p=0.91		noct= 9, nmay=13, -0.08[95CI -0.04, +0.20], p=0.34
glutathione peroxidase (nmol/min/ml)	none	aov	naug= 8, nsep=5, +77.55[95CI -198.49, +353.59], p=0.85	nmay= 4, nsep=5, +229.73[95CI +95.09, +554.55], p=0.22		noct= 3, nsep=5, +396.98[95CI +43.36, +750.59], p=0.03	naug= 8, nmay=4, +152.17[95CI -144.34, +448.69], p=0.48		noct= 3, naug=8, +319.42[95CI -8.39, +647.23], p=0.06		noct= 3, nmay=4, +167.25[95CI -202.57, +537.07], p=0.58
